# Supplementary material for: Sex-Specific Gene-by-Vitamin D Interactions Regulate Susceptibility to Central Nervous System Autoimmunity
Source: Front Immunol. 2018 Jul 17;9:1622. doi: 10.3389/fimmu.2018.01622 (PMC6056725; doi:10.3389/fimmu.2018.01622)
Supplement: Supplementary file 2 [file table_1.xlsx]

## Sheet: v2
Supplemental Table 1. EAE quantitative trait variables were calculated as described in the Materials and Methods. Significance of differences was determined using the Mann-Whitney U test. P values are shown (in red) below each comparison only if significance was found. Abbreviations are as follows: DO, day of onset; CDS, cumulative disease score; DA, days affected, SI, severity index; PS, peak sc…
Strain	Diet	Sex	Incidence	N	DO		CDS		DA		SI		PS
B6	High	Both	24/45 (53%)		18.6±3.2		16.3±3.0		6.2±1.0		1.3±0.2		1.6±0.3
	Low		33/43 (77%)	88	18.9±3.6		21.3±2.8		8.7±1.0		1.8±0.2		2.4±0.2
			0.03										0.04
	High	F	12/26		19.7±1.1		10.0±2.7		4.8±1.2		0.9±0.2		1.1±0.3
	Low		19/26	52	20.1±0.9		16.2±2.8		7.5±1.2		1.5±0.2		2.0±0.3
											0.04		0.03
	High	M	12/19		17.5±0.5		25.0±5.6		8.3±1.6		1.8±0.4		2.3±0.5
	Low		14/17	36	18.2±0.8		28.9±5.1		10.6±1.4		2.2±0.3		2.9±0.4
PWD	High	Both	0/8 (0%)		N/A		0±0		0±0		0±0		0±0
	Low		2/17 (12%)	25	14.0±1.4		4.3±3.2		2.0±1.4		0.3±0.2		0.4±0.3
	High	F	0/3		N/A		0±0		0±0		0±0		0±0
	Low		1/9	12	13		5.6±5.6		2.0±2.0		0.3±0.3		0.4±0.4
	High	M	0/5		N/A		0±0		0±0		0±0		0±0
	Low		1/8	13	15		2.9±2.9		2.0±2.0		0.2±0.2		0.3±0.3
Chr1	High	Both	16/16 (100%)		18.1±0.7		41.3±4.2		12.8±0.8		3.2±0.2		4.3±0.2
	Low		22/23 (96%)	39	16.6±1.0		44.1±4.5		13.1±0.9		3.1±0.2		4.0±0.2
	High	F	9/9		18.7±1.2		37.8±5.5		12.1±1.3		3.1±0.4		4.1±0.4
	Low		11/12	21	18.5±1.2		37.4±6.8		11.6±1.5		2.9±0.4		3.8±0.4
	High	M	7/7		17.6±0.8		45.7±5.5		13.6±0.7		3.3±0.3		4.6±0.2
	Low		11/11	18	16.4±0.6		51.4±5.3		14.8±0.6		3.4±0.3		4.3±0.3
Chr2	High	Both	3/6 (50%)		16.7±0.3		12.8±7.2		5.2±2.7		1.2±0.5		1.5±0.7
	Low		3/6 (50%)	12	17.0±0.6		13.0±5.8		6.7±3.0		1.0±0.4		1.3±0.6
	High	F	2/3		17.0±0.0		15.7±12.3		6.0±4.2		1.6±0.8		2.0±1.2
	Low		2/3	6	17.5±0.5		17.3±8.7		9.0±4.5		1.3±0.7		1.7±0.9
	High	M	1/3		16.0±0.0		10.0±10.0		4.3±4.3		0.8±0.8		1.0±1.0
	Low		1/3	6	16.0±0.0		8.7±8.7		4.3±4.3		0.7±0.7		1.0±1.0
Chr5	High	Both	15/21 (71%)		18.2±0.6		21.0±3.7		8.6±1.3		1.7±0.3		3.0±2.6
	Low		16/24 (67%)	45	16.9±1.2		17.4±3.8		7.6±1.3		1.4±0.3		2.4±0.3
	High	F	9/10		18.1±0.8		27.4±4.6		10.5±1.5		2.0±0.3		2.5±0.3
	Low		9/12	22	18.7±0.9		21.9±6.0		8.7±1.8		1.7±0.4		1.9±0.5
	High	M	6/11		18.3±0.8		17.5±5.3		6.9±2.0		1.4±0.4		1.8±0.5
	Low		7/12	23	18.6±0.9		12.9±4.5		6.6±1.8		1.1±0.3		1.3±0.4
Chr6	High	Both	19/24 (79%)		14.7±1.3		35.1±5.0		10.5±1.3		2.6±0.3		3.2±0.4
	Low		22/27 (81%)	51	16.6±1.3		26.2±4.0		8.7±1.1		2.2±0.3		3.0±0.4
					0.03
	High	F	12/14		17.8±1.1		37.6±6.5		11.4±1.6		2.7±0.4		3.4±0.5
	Low		14/16	30	19.1±0.7		23.4±4.6		8.4±1.3		2.2±0.3		2.9±0.4
	High	M	7/10		17.1±0.3		31.7±8.0		9.2±2.1		2.4±0.6		2.9±0.7
	Low		8/11	21	18.5±0.9		30.3±7.4		9.1±1.9		2.3±0.5		3.1±0.7
Chr7	High	Both	7/18 (39%)		18.7±1.0		10.3±3.5		4.7±1.5		0.9±0.3		1.1±0.3
	Low		5/15 (33%)	33	19.6±1.2		7.8±3.7		3.2±1.3		0.8±0.3		0.9±0.1
	High	F	1/5		18.0±0.0		7.8±7.8		2.6±2.6		0.6±0.6		0.8±0.8
	Low		2/6	11	22.0±2.0		4.67±3.5		2.5±1.8		0.6±0.4		0.8±0.5
	High	M	6/13		19.1±1.1		11.2±4.0		5.5±1.8		1.0±0.3		1.2±0.4
	Low		3/9	22	18.0±0.6		9.9±5.9		3.7±1.9		0.9±0.5		1.0±0.6
Chr8	High	Both	4/9 (44%)		16.3±0.9		19.8±8.2		6.7±2.6		1.3±0.5		1.8±0.7
	Low		4/10 (40%)	19	18.0±2.3		13.3±6.6		4.8±2.3		1.0±0.4		1.1±0.5
	High	F	2/4		15.0±0.0		26.0±15.0		8.0±4.6		1.7±1.0		2.3±1.3
	Low		3/5	9	15.7±0.3		26.0±10.8		9.2±3.8		1.7±0.7		1.8±0.8
	High	M	2/5		17.0±1.0		14.8±9.6		5.6±3.4		1.0±0.7		1.4±0.9
	Low		1/5	10	25.0±0.0		0.6±0.6		0.4±0.4		0.3±0.3		0.4±0.4
Chr9	High	Both	14/24 (61%)		16.2±0.4		29.7±5.8		9.0±1.6		2.0±0.4		2.6±0.4
	Low		12/18 (67%)	42	16.7±0.6		27.1±5.4		9.3±1.6		1.9±0.4		2.4±0.5
	High	F	7/13		16.7±0.4		22.8±7.1		7.6±2.1		1.6±0.5		2.2±0.6
	Low		6/9	22	16.0±0.3		30.0±8.4		10.0±2.5		2.0±0.6		2.7±0.7
	High	M	7/10		15.7±0.6		38.6±9.4		10.7±2.4		2.5±0.6		3.2±0.7
	Low		6/9	19	17.3±1.1		24.1±7.0		8.7±2.3		1.8±0.5		2.2±0.6
Chr10.2	High	Both	8/22 (36%)		18.3±1.1		7.1±2.5		4.3±1.3		0.6±0.2		0.8±0.3
	Low		1/12 (8%)	34	17.0±0.0		1.1±1.0		0.7±0.6		0.2±0.2		0.3±0.2
	High	F	3/10		17.3±2.0		3.5±1.9		3.2±1.8		0.4±0.2		0.4±0.2
	Low		0/4	14	N/A		0±0		0±0		0±0		0±0
	High	M	5/12		19.3±1.3		10.0±4.3		5.2±1.9		0.9±0.3		1.1±0.4
	Low		1/8	20	17.0±0.0		1.6±1.5		1.0±0.9		0.3±0.2		0.4±0.3
Chr10.3	High	Both	9/23 (39%)		18.4±0.4		11.2±3.5		4.7±1.3		0.9±0.3		1.1±0.3
	Low		7/26 (33%)	49	18.4±1.0		7.3±2.6		3.3±1.1		0.7±0.2		0.8±0.3
	High	F	6/11		18.5±0.5		16.7±6.1		6.5±1.9		1.3±0.4		1.7±0.6
	Low		3/14	25	19.5±2.1		5.7±3.2		2.8±1.5		0.6±0.3		0.6±0.3
							0.0072
	High	M	3/12		18.3±0.7		6.2±3.2		3.2±1.7		0.5±0.3		0.6±0.3
	Low		4/12	24	19.0±1.3		9.2±4.2		4.0±1.8		0.8±0.3		1.0±0.4
Chr11.1	High	Both	11/19 (58%)		19.9±0.9		15.7±3.7		6.2±1.3		1.4±0.3		1.8±0.4
	Low		18/21 (86%)	40	19.3±0.8		27.3±4.6		9.7±1.2		2.2±0.3		2.7±0.4
							0.05		0.04				0.04
	High	F	7/10		19.6±0.7		20.5±4.8		8.0±1.8		1.8±0.4		2.4±0.5
	Low		8/9	19	21.1±1.5		20.9±6.9		8.6±1.8		1.9±0.4		2.2±0.5
	High	M	4/9		21.3±2.0		10.3±5.5		4.2±1.9		0.9±0.4		1.2±0.6
	Low		10/12	21	17.8±0.6		32.1±6.0		10.5±1.6		2.4±0.4		3.2±0.6
					0.04		0.02		0.02		0.02		0.03
Chr11.2	High	Both	12/15 (80%)		16.3±0.6		23.3±4.7		10.7±1.7		1.6±0.3		2.3±0.4
	Low		9/14 (64%)	29	17.9±0.6		11.7±3.7		6.5±1.7		1.0±0.2		1.6±0.4
	High	F	5/8		17.6±1.1		11.8±5.5		6.5±2.3		1.0±0.3		1.4±0.5
	Low		4/8	16	18.5±1.2		8.3±5.1		4.3±2.3		0.8±0.4		1.1±0.5
	High	M	7/7		15.4±0.5		36.4±4.1		15.4±0.4		2.4±0.3		3.4±0.3
	Low		5/6	13	17.4±0.7		16.3±5.1		9.5±2.1		1.4±0.3		2.2±0.5
					0.03		0.01		0.01		0.03		0.03
Chr12	High	Both	19/25 (76%)		17.7±0.5		26.1±3.9		9.9±1.3		1.9±0.3		2.4±0.3
	Low		30/31 (97%)	56	18.0±0.5		32.8±3.7		12.0±0.7		2.4±0.2		3.0±0.3
	High	F	9/12		17.0±0.7		25.8±5.6		10.0±2.0		1.9±0.4		2.3±0.5
	Low		15/16	28	19.4±0.7		20.4±3.7		10.1±1.0		1.7±0.2		2.1±0.3
					0.03
	High	M	10/13		18.9±0.6		26.4±5.6		9.8±1.6		2.0±0.4		2.5±0.5
	Low		15/15	28	16.9±0.4		46.0±4.8		14.0±0.6		3.2±0.3		3.9±0.3
					0.007		0.01		0.02		0.02		0.03
Chr14	High	Both	11/21 (52%)		17.6±0.6		18.1±4.5		7.0±1.5		1.3±0.3		1.7±0.4
	Low		10/19 (53%)	40	20.2±0.9		9.1±2.9		4.8±1.3		1.0±0.3		1.3±0.4
					0.04
	High	F	3/10		18.3±1.2		8.3±4.7		3.8±2.0		0.7±0.4		0.8±0.5
	Low		3/8	18	20.3±0.9		5.9±4.3		2.5±1.4		0.7±0.4		1.0±0.5
	High	M	8/11		17.4±0.8		27.0±6.6		9.9±2.0		1.9±0.4		2.6±0.6
	Low		7/11	22	19.7±1.2		11.4±3.9		6.5±1.9		1.1±0.3		1.6±0.5
							0.05
Chr15	High	Both	8/20 (40%)		19.9±0.9		6.5±2.3		4.2±1.3		0.6±0.1		0.7±0.2
	Low		11/23 (48%)	43	20.5±1.1		7.2±2.4		4.1±1.1		0.8±0.2		0.9±0.2
	High	F	1/9		21.0±0.0		0.9±0.9		0.7±0.7		0.1±0.1		0.2±0.2
	Low		4/11	20	19.0±0.7		7.0±3.9		3.6±1.7		0.7±0.3		0.7±0.3
	High	M	7/11		19.7±1.0		11.1±3.6		7.0±1.8		1.0±0.3		1.0±0.3
	Low		7/12	23	21.3±1.6		7.4±3.0		4.6±1.5		0.9±0.2		1.0±0.3
Chr17	High	Both	13/22 (59%)		18.8±1.3		20.2±4.9		7.1±1.5		1.7±0.3		2.1±0.4
	Low		13/26 (81%)	48	18.8±1.0		24.3±5.1		8.8±1.5		2.0±0.3		2.9±0.5
	High	F	8/11	19	18.4±1.4		22.3±5.8		9.0±2.0		1.8±0.3		2.4±0.5
	Low		6/8		19.5±1.8		22.8±8.0		7.6±2.4		1.9±0.5		2.9±0.8
	High	M	5/11		19.6±2.5		18.2±8.1		5.2±2.1		1.5±0.5		1.7±0.6
	Low		7/8	19	18.1±0.7		25.9±6.7		10.0±2.0		2.0±0.4		2.9±0.6
Chr18	High	Both	17/24 (71%)		18.5±0.8		29.1±4.7		8.9±1.3		2.3±0.3		2.9±0.4
	Low		20/27 (74%)	51	19.3±0.5		23.3±3.6		8.3±1.1		2.0±0.3		2.6±0.4
	High	F	7/12		18.1±0.6		20.6±5.8		7.5±1.9		1.6±0.4		2.0±0.5
	Low		10/14	16	19.3±0.8		20.7±5.0		8.1±1.6		1.7±0.4		2.4±0.5
	High	M	10/12		23.2±0.8		37.7±6.7		10.3±1.7		2.9±0.4		3.8±0.6
	Low		10/13	25	19.3±0.7		26.2±5.2		8.5±1.6		2.3±0.4		2.9±0.5
					0.002								0.04
Chr19	High	Both	13/21 (62%)		17.9±0.7		15.7±3.7		7.5±1.5		1.3±0.2		1.6±0.3
	Low		18/19 (95%)	40	17.6±0.5		27.0±3.7		11.8±1.1		2.0±0.2		2.7±0.2
			0.02				0.03		0.03		0.03		0.02
	High	F	4/10		18.8±2.3		9.8±5.0		4.5±2.2		0.8±0.3		1.0±0.5
	Low		8/8	18	17.8±0.7		28.4±3.9		12.9±1.1		2.1±0.1		3.1±0.4
			0.01				0.01		0.005		0.007		0.004
	High	M	9/11		17.7±0.4		21.1±5.1		10.3±1.6		1.7±0.3		2.3±0.4
	Low		10/11	22	17.5±0.8		26.0±5.9		11.1±1.7		1.9±0.3		2.5±0.4
ChrY	High	Both	21/26 (81%)		17.0±0.4		30.4±4.4		10.6±1.2		2.2±0.3		2.7±0.3
	Low		21/27 (78%)	53	18.2±0.6		31.9±4.5		9.9±1.1		2.5±0.3		3.1±0.3
	High	F	10/14		16.9±0.4		27.9±5.7		9.9±1.8		2.0±0.4		2.5±0.5
	Low		7/13	27	21.8±1.5		16.8±5.4		6.2±1.7		1.7±0.4		2.2±0.5
					0.006
	High	M	11/12		17.1±0.6		33.2±7.0		11.4±1.6		2.5±0.4		2.9±0.4
	Low		14/14	26	17.6±0.7		45.9±4.7		13.4±0.8		3.3±0.3		4.0±0.3
													0.04
ChrX.3	High	Both	9/11 (82%)		16.5±0.3		38.4±6.5		11.9±1.8		2.6±0.4		3.2±0.5
	Low		10/12 (83%)	23	17.6±0.9		29.0±5.7		10.6±1.7		2.1±0.4		2.7±0.5
	High	F	4/5		16.8±0.3		33.0±8.5		11.4±2.9		2.3±0.6		2.8±0.7
	Low		5/6	11	17.8±1.6		28.8±9.0		10.3±2.8		2.1±0.5		2.7±0.8
	High	M	5/6		16.2±0.6		42.8±9.9		12.3±2.5		2.9±0.6		3.5±0.8
	Low		5/6	12	18.0±0.8		29.2±7.8		10.8±2.3		2.2±0.6		2.7±0.8
mt	High	Both	19/25 (76%)		18.6±0.9		24.8±4.1		9.2±1.3		1.9±0.3		2.4±0.4
	Low		13/23 (57%)	48	17.9±0.6		18.8±4.7		6.9±1.4		1.4±0.3		1.7±0.4
	High	F	10/13 (77%)		18.5±1.4		24.2±5.8		9.2±1.9		1.9±0.4		2.4±0.5
	Low		5/12 (41%)	25	18.8±0.7		8.4±3.8		4.4±1.8		0.7±0.3		0.9±0.4
							0.04		0.03		0.02		0.02
	High	M	9/12		18.7±1.4		25.3±6.0		9.3±1.9		1.9±0.4		2.4±0.5
	Low		8/11	23	17.3±0.8		30.2±7.7		9.6±2.1		2.2±0.5		2.6±0.6

## Sheet: v1
Strain	Diet	Sex			Incidence	N	diet vs diet	DO		CDS		DA		SI		PS
B6	A				24/45 (53%)			18.6±3.2		16.3±3.0		6.2±1.0		1.3±0.2		1.6±0.3
	B				33/43 (77%)	88	ns	18.9±3.6		21.3±2.8		8.7±1.0		1.8±0.2		2.4±0.2			Not sure we need to include the ns's for each of the comparisons since we don't put them in for any of the other variables.
					0.0267											OR-Un (0.0314)
																SA T/MW (0.03; 0.04)
		F	A		12/26	M vs F		19.7±1.1		10.0±2.7		4.8±1.2		0.9±0.2		1.1±0.3
			B		19/26	52	ns	20.1±0.9		16.2±2.8		7.5±1.2		1.5±0.2		2.0±0.3
					0.0889									SA T (0.0408)		SA T/MW (0.0286; 0.044)
		M	A		12/19			17.5±0.5		25.0±5.6		8.3±1.6		1.8±0.4		2.3±0.5
			B		14/17	36	ns	18.2±0.8		28.9±5.1		10.6±1.4		2.2±0.3		2.9±0.4
					0.2742	ns
PWD	A				0/8 (0%)					0±0		0±0		0±0
	B				2/17 (12%)	25	ns	14.0±1.4		4.3±3.2		2.0±1.4		0.3±0.2		0.4±0.3			we could also take out the lines if you think that's better
					>0.9999
		F	A		0/3					0±0		0±0		0±0		0±0
			B		1/9	12	ns	13		5.6±5.6		2.0±2.0		0.3±0.3		0.4±0.4
					>0.9999
		M	A		0/5					0±0		0±0		0±0		0±0
			B		1/8	13	ns	15		2.9±2.9		2.0±2.0		0.2±0.2		0.3±0.3
					>0.9999	ns
Chr1	A				16/16 (100%)			18.1±0.7		41.3±4.2		12.8±0.8		3.2±0.2		4.3±0.2
	B				22/23 (96%)	39	ns	16.6±1.0		44.1±4.5		13.1±0.9		3.1±0.2		4.0±0.2
					>0.9999
		F	A		9/9			18.7±1.2		37.8±5.5		12.1±1.3		3.1±0.4		4.1±0.4
			B		11/12	21	ns	18.5±1.2		37.4±6.8		11.6±1.5		2.9±0.4		3.8±0.4
					>0.9999
		M	A		7/7			17.6±0.8		45.7±5.5		13.6±0.7		3.3±0.3		4.6±0.2
			B		11/11	18	ns	16.4±0.6		51.4±5.3		14.8±0.6		3.4±0.3		4.3±0.3
					>0.9999	ns
Chr2	A				3/6 (50%)			16.7±0.3		12.8±7.2		5.2±2.7		1.2±0.5		1.5±0.7
	B				3/6 (50%)	12	ns	17.0±0.6		13.0±5.8		6.7±3.0		1.0±0.4		1.3±0.6
					>0.9999
		F	A		2/3			17.0±0.0		15.7±12.3		6.0±4.2		1.6±0.8		2.0±1.2
			B		2/3	6	ns	17.5±0.5		17.3±8.7		9.0±4.5		1.3±0.7		1.7±0.9
					>0.9999
		M	A		1/3			16.0±0.0		10.0±10.0		4.3±4.3		0.8±0.8		1.0±1.0
			B		1/3	6	ns	16.0±0.0		8.7±8.7		4.3±4.3		0.7±0.7		1.0±1.0
					>0.9999	ns
Chr3	A				2/2 (100%)			16.5±2.5		33.0±29		10.5±6.5		2.3±1.3		3.0±2.0
	B				2/5 (40%)	7	ns	16.5±0.5		9.4±6.0		5.8±3.6		0.6±0.4		0.8±0.5
					0.4286
		F	A
			B		0/3	3				0±0		0±0		0±0		0±0
		M	A		2/2			16.5±2.5		33.0±29.0		10.5±6.5		2.3±1.3		3.0±2.0
			B		2/2	4	ns	16.5±0.5		23.5±3.5		14.5±0.5		1.6±0.3		2.0±0.0
					>0.9999	ns
Chr5	A				15/21 (71%)			18.2±0.6		21.0±3.7		8.6±1.3		1.7±0.3		3.0±2.6
	B				16/24 (67%)	45	ns	16.9±1.2		17.4±3.8		7.6±1.3		1.4±0.3		2.4±0.3
					0.7588
		F	A		9/10			18.1±0.8		27.4±4.6		10.5±1.5		2.0±0.3		2.5±0.3
			B		9/12	22	ns	18.7±0.9		21.9±6.0		8.7±1.8		1.7±0.4		1.9±0.5
					0.594
		M	A		6/11			18.3±0.8		17.5±5.3		6.9±2.0		1.4±0.4		1.8±0.5
			B		7/12	23	ns	18.6±0.9		12.9±4.5		6.6±1.8		1.1±0.3		1.3±0.4
					>0.9999	ns
Chr6	A				19/24 (79%)			14.7±1.3		35.1±5.0		10.5±1.3		2.6±0.3		3.2±0.4
	B				22/27 (81%)	51	ns	16.6±1.3		26.2±4.0		8.7±1.1		2.2±0.3		3.0±0.4
					>0.9999			KW-Un (0.0202)		OR-Un (0.0285)
								SA T/MW (0.3; 0.03)
		F	A		12/14			17.8±1.1		37.6±6.5		11.4±1.6		2.7±0.4		3.4±0.5
			B		14/16	30	ns	19.1±0.7		23.4±4.6		8.4±1.3		2.2±0.3		2.9±0.4
					>0.9999
		M	A		7/10			17.1±0.3		31.7±8.0		9.2±2.1		2.4±0.6		2.9±0.7
			B		8/11	21		18.5±0.9		30.3±7.4		9.1±1.9		2.3±0.5		3.1±0.7
					>0.9999	ns
Chr7	A				7/18 (39%)			18.7±1.0		10.3±3.5		4.7±1.5		0.9±0.3		1.1±0.3
	B				5/15 (33%)	33	ns	19.6±1.2		7.8±3.7		3.2±1.3		0.8±0.3		0.9±0.1
					>0.9999
		F	A		1/5			18.0±0.0		7.8±7.8		2.6±2.6		0.6±0.6		0.8±0.8
			B		2/6	11	ns	22.0±2.0		4.67±3.5		2.5±1.8		0.6±0.4		0.8±0.5
					>0.9999
		M	A		6/13			19.1±1.1		11.2±4.0		5.5±1.8		1.0±0.3		1.2±0.4
			B		3/9	22	ns	18.0±0.6		9.9±5.9		3.7±1.9		0.9±0.5		1.0±0.6
					>0.9999	ns
Chr8	A				4/9 (44%)			16.3±0.9		19.8±8.2		6.7±2.6		1.3±0.5		1.8±0.7
	B				4/10 (40%)	19	ns	18.0±2.3		13.3±6.6		4.8±2.3		1.0±0.4		1.1±0.5
					>0.9999
		F	A		2/4			15.0±0.0		26.0±15.0		8.0±4.6		1.7±1.0		2.3±1.3
			B		3/5	9	ns	15.7±0.3		26.0±10.8		9.2±3.8		1.7±0.7		1.8±0.8
					>0.9999
		M	A		2/5			17.0±1.0		14.8±9.6		5.6±3.4		1.0±0.7		1.4±0.9
			B		1/5	10	ns	25.0±0.0		0.6±0.6		0.4±0.4		0.3±0.3		0.4±0.4
					>0.9999	ns
Chr9	A				14/24 (61%)			16.2±0.4		29.7±5.8		9.0±1.6		2.0±0.4		2.6±0.4
	B				12/18 (67%)	42	ns	16.7±0.6		27.1±5.4		9.3±1.6		1.9±0.4		2.4±0.5
					0.754
		F	A		7/13			16.7±0.4		22.8±7.1		7.6±2.1		1.6±0.5		2.2±0.6
			B		6/9	22	ns	16.0±0.3		30.0±8.4		10.0±2.5		2.0±0.6		2.7±0.7
					0.674
		M	A		7/10			15.7±0.6		38.6±9.4		10.7±2.4		2.5±0.6		3.2±0.7
			B		6/9	19	ns	17.3±1.1		24.1±7.0		8.7±2.3		1.8±0.5		2.2±0.6
					>0.9999	ns
Chr10.2	A				8/22 (36%)			18.3±1.1		7.1±2.5		4.3±1.3		0.6±0.2		0.8±0.3
	B				1/12 (8%)	34	ns	17.0±0.0		1.1±1.0		0.7±0.6		0.2±0.2		0.3±0.2
					0.1135
		F	A		3/10			17.3±2.0		3.5±1.9		3.2±1.8		0.4±0.2		0.4±0.2
			B		0/4	14	ns			0±0		0±0		0±0		0±0
					0.5055
		M	A		5/12			19.3±1.3		10.0±4.3		5.2±1.9		0.9±0.3		1.1±0.4
			B		1/8	20	ns	17.0±0.0		1.6±1.5		1.0±0.9		0.3±0.2		0.4±0.3
					0.3246	ns
Chr10.3	A				9/23 (39%)			18.4±0.4		11.2±3.5		4.7±1.3		0.9±0.3		1.1±0.3
	B				7/26 (33%)	49	ns	18.4±1.0		7.3±2.6		3.3±1.1		0.7±0.2		0.8±0.3
					0.5424
		F	A		6/11			18.5±0.5		16.7±6.1		6.5±1.9		1.3±0.4		1.7±0.6
			B		3/14	25	ns	19.5±2.1		5.7±3.2		2.8±1.5		0.6±0.3		0.6±0.3
					0.1153					SA T (0.0072)
		M	A		3/12			18.3±0.7		6.2±3.2		3.2±1.7		0.5±0.3		0.6±0.3
			B		4/12	24	ns	19.0±1.3		9.2±4.2		4.0±1.8		0.8±0.3		1.0±0.4
					>0.9999	ns
Chr11.1	A				11/19 (58%)			19.9±0.9		15.7±3.7		6.2±1.3		1.4±0.3		1.8±0.4
	B				18/21 (86%)	40	ns	19.3±0.8		27.3±4.6		9.7±1.2		2.2±0.3		2.7±0.4
					0.0775					KW-SA (0.06; 0.045)		SA T/MW (0.06; 0.04)		OR-Un (0.0483)		SA T/MW (0.04; 0.07)
		F	A		7/10			19.6±0.7		20.5±4.8		8.0±1.8		1.8±0.4		2.4±0.5
			B		8/9	19	ns	21.1±1.5		20.9±6.9		8.6±1.8		1.9±0.4		2.2±0.5
					0.582
		M	A		4/9			21.3±2.0		10.3±5.5		4.2±1.9		0.9±0.4		1.2±0.6
			B		10/12	21	ns	17.8±0.6		32.1±6.0		10.5±1.6		2.4±0.4		3.2±0.6
					0.0873			OR-Un (0.0176)		OR-Un (0.0099)		OR-Un (0.0134)		OR-Un (0.009)		OR-Un (0.0067)
								SA T (0.0372)		KW-Un (0.0221)		KW-Un (0.0429)		KW-Un (0.0196)		KW-Un (0.0196)
						ns				SA T (0.018)		SA T (0.0201)		SA T (0.0223)		SA T (0.0301)
Chr11.2	A				12/15 (80%)			16.3±0.6		23.3±4.7		10.7±1.7		1.6±0.3		2.3±0.4
	B				9/14 (64%)	29	ns	17.9±0.6		11.7±3.7		6.5±1.7		1.0±0.2		1.6±0.4
					0.427							KW-Un (0.0393)
		F	A		5/8			17.6±1.1		11.8±5.5		6.5±2.3		1.0±0.3		1.4±0.5
			B		4/8	16	ns	18.5±1.2		8.3±5.1		4.3±2.3		0.8±0.4		1.1±0.5
					>0.9999
		M	A		7/7			15.4±0.5		36.4±4.1		15.4±0.4		2.4±0.3		3.4±0.3
			B		5/6	13	ns	17.4±0.7		16.3±5.1		9.5±2.1		1.4±0.3		2.2±0.5
					0.4615	ns		SA T (0.0344)		SA T/MW (0.0103; 0.0152)		OR-Un (0.0136)		SA T/MW (0.029; 0.0408)		SA T/MW (0.0408; 0.0326)
												KW-Un (0.0117)
												SA MW (0.014)
Chr11.3	A				5/5 (100%)			15.8±0.6		33.2±7.6		12.6±1.7		2.5±0.3		3.4±0.3
	B				5/7 (71%)	12	ns	15.2±0.7		24.0±7.0		10.1±2.7		2.0±0.2		2.4±0.3
					0.4697									SA-T (0.0401)
		F	A		2/2			17.0±0.0		39.0±3.0		14.0±0.0		2.8±0.2		3.5±0.5
			B		0/2	4	ns	20.0±0.0		2.0±1.0		13.6±2.3		1.3±0.3		1.5±0.5
					0.3333					OR-Un (0.0376)
										SA T (0.0072)
		M	A		3/3			15.0±0.6		29.3±13.0		11.7±2.9		2.3±0.5		3.3±0.3
			B		5/5	8	ns	15.2±0.7		32.8±6.0		13.6±2.3		2.3±0.2		2.8±0.2
					>0.9999	ns
Chr12	A				19/25 (76%)			17.7±0.5		26.1±3.9		9.9±1.3		1.9±0.3		2.4±0.3
	B				30/31 (97%)	56	ns	18.0±0.5		32.8±3.7		12.0±0.7		2.4±0.2		3.0±0.3
					0.0371
		F	A		9/12			17.0±0.7		25.8±5.6		10.0±2.0		1.9±0.4		2.3±0.5
			B		15/16	28	ns	19.4±0.7		20.4±3.7		10.1±1.0		1.7±0.2		2.1±0.3
					0.285			SA T/MW (0.0364; 0.0279)
								KW-Un (0.0279)
		M	A		10/13			18.9±0.6		26.4±5.6		9.8±1.6		2.0±0.4		2.5±0.5
			B		15/15	28	ns	16.9±0.4		46.0±4.8		14.0±0.6		3.2±0.3		3.9±0.3
					0.0873	ns		OR-Un (0.0496)		OR-Un (0.0068)		SA T (0.0166)		OR-Un (0.0174)		OR-Un (0.0234)
								KW-Un (0.0244)		KW-Un (0.0326)		SA MW (0.0185)		KW-Un (0.0477)		KW-Un (0.0499)
								SA T/MW (0.011; 0.0071)		SA T/MW (0.0124; 0.0163)		KW-Un (0.0453)		SA T (0.0217)		SA T/MW (0.027; 0.0352)
Chr14	A				11/21 (52%)			17.6±0.6		18.1±4.5		7.0±1.5		1.3±0.3		1.7±0.4
	B				10/19 (53%)	40	ns	20.2±0.9		9.1±2.9		4.8±1.3		1.0±0.3		1.3±0.4
					>0.9999			KW-Un (0.0412)
								SA T/MW (0.04; 0.04)
		F	A		3/10			18.3±1.2		8.3±4.7		3.8±2.0		0.7±0.4		0.8±0.5
			B		3/8	18	ns	20.3±0.9		5.9±4.3		2.5±1.4		0.7±0.4		1.0±0.5
					>0.9999
		M	A		8/11			17.4±0.8		27.0±6.6		9.9±2.0		1.9±0.4		2.6±0.6
			B		7/11	22	ns	19.7±1.2		11.4±3.9		6.5±1.9		1.1±0.3		1.6±0.5
					>0.9999	ns
Chr15	A				8/20 (40%)			19.9±0.9		6.5±2.3		4.2±1.3		0.6±0.1		0.7±0.2
	B				11/23 (48%)	43	ns	20.5±1.1		7.2±2.4		4.1±1.1		0.8±0.2		0.9±0.2
					0.7599			OR-Cr (0.0003)
								KW-Un (0.0376)
		F	A		1/9			21.0±0.0		0.9±0.9		0.7±0.7		0.1±0.1		0.2±0.2
			B		4/11	20	ns	19.0±0.7		7.0±3.9		3.6±1.7		0.7±0.3		0.7±0.3
					0.3189
		M	A		7/11			19.7±1.0		11.1±3.6		7.0±1.8		1.0±0.3		1.0±0.3
			B		7/12	23	ns	21.3±1.6		7.4±3.0		4.6±1.5		0.9±0.2		1.0±0.3
					>0.9999	ns
Chr17	A				13/22 (59%)			18.8±1.3		20.2±4.9		7.1±1.5		1.7±0.3		2.1±0.4
	B				13/26 (81%)	48	ns	18.8±1.0		24.3±5.1		8.8±1.5		2.0±0.3		2.9±0.5
					0.178
		F	A		8/11	19	ns	18.4±1.4		22.3±5.8		9.0±2.0		1.8±0.3		2.4±0.5
			B		6/8			19.5±1.8		22.8±8.0		7.6±2.4		1.9±0.5		2.9±0.8
					>0.9999
		M	A		5/11			19.6±2.5		18.2±8.1		5.2±2.1		1.5±0.5		1.7±0.6
			B		7/8	19	ns	18.1±0.7		25.9±6.7		10.0±2.0		2.0±0.4		2.9±0.6
					0.1473	ns
Chr18	A				17/24 (71%)			18.5±0.8		29.1±4.7		8.9±1.3		2.3±0.3		2.9±0.4
	B				20/27 (74%)	51	ns	19.3±0.5		23.3±3.6		8.3±1.1		2.0±0.3		2.6±0.4
					>0.9999
		F	A		7/12			18.1±0.6		20.6±5.8		7.5±1.9		1.6±0.4		2.0±0.5
			B		10/14	16	ns	19.3±0.8		20.7±5.0		8.1±1.6		1.7±0.4		2.4±0.5
					0.6828
		M	A		10/12			23.2±0.8		37.7±6.7		10.3±1.7		2.9±0.4		3.8±0.6
			B		10/13	25	ns	19.3±0.7		26.2±5.2		8.5±1.6		2.3±0.4		2.9±0.5
					>0.9999	ns		OR-Un (0.0004)		KW-Un (0.0462)						SA MW (0.0365)
								SA T/MW (0.0015; 0.0019)
Chr19	A				13/21 (62%)			17.9±0.7		15.7±3.7		7.5±1.5		1.3±0.2		1.6±0.3
	B				18/19 (95%)	40	ns	17.6±0.5		27.0±3.7		11.8±1.1		2.0±0.2		2.7±0.2
					0.0214					SA T/MW (0.04; 0.03)		OR-Un (0.0232)		SA T/MW (0.03; 0.04)		OR-Un (0.0383)
												KW-Un (0.0377)				SA T/MW (0.02; 0.02)
												SA T/MW (0.03; 0.053)
		F	A		4/10			18.8±2.3		9.8±5.0		4.5±2.2		0.8±0.3		1.0±0.5
			B		8/8	18	ns	17.8±0.7		28.4±3.9		12.9±1.1		2.1±0.1		3.1±0.4
					0.0128					OR-Un (0.0278)		OR-Un (0.0032)		OR-Un (0.0208)		OR-Un (0.0046)
										KW-Un (0.0199)		KW-Un (0.009)		KW-Un (0.0335)		KW-Un (0.0091)
										SA T/MW (0.0123; 0.0131)		SA T/MW (0.0054; 0.0251)		SA T/MW (0.0072; 0.0165)		SA T/MW (0.0042; 0.0088)
		M	A		9/11			17.7±0.4		21.1±5.1		10.3±1.6		1.7±0.3		2.3±0.4
			B		10/11	22	ns	17.5±0.8		26.0±5.9		11.1±1.7		1.9±0.3		2.5±0.4
					>0.9999	ns
ChrY	A				21/26 (81%)			17.0±0.4		30.4±4.4		10.6±1.2		2.2±0.3		2.7±0.3
	B				21/27 (78%)	53	ns	18.2±0.6		31.9±4.5		9.9±1.1		2.5±0.3		3.1±0.3
					>0.9999
		F	A		10/14			16.9±0.4		27.9±5.7		9.9±1.8		2.0±0.4		2.5±0.5
			B		7/13	27	ns	21.8±1.5		16.8±5.4		6.2±1.7		1.7±0.4		2.2±0.5
					0.4401			OR-Un (0.0006)
								KW-Un (0.0033)
								SA T/MW (0.0063; 0.0087)
		M	A		11/12			17.1±0.6		33.2±7.0		11.4±1.6		2.5±0.4		2.9±0.4
			B		14/14	26	ns	17.6±0.7		45.9±4.7		13.4±0.8		3.3±0.3		4.0±0.3
					0.4615	ns										SA MW (0.0435)
ChrX.1	A				1/2 (50%)			16.0±16.0		16.0±16.0		6.5±6.5		1.3±1.3		1.5±1.5
	B				0/3 (0%)	5	ns			0±0		0±0		0±
					0.4
		F	A		1/2			16.0±16.0		16.0±16.0		6.5±6.5		1.2±1.2		0.5±0.5
			B		0/3	5	ns			0±0		0±0		0±0		0±0
					0.4
		M	A
			B
ChrX.3	A				9/11 (82%)			16.5±0.3		38.4±6.5		11.9±1.8		2.6±0.4		3.2±0.5
	B				10/12 (83%)			17.6±0.9		29.0±5.7		10.6±1.7		2.1±0.4		2.7±0.5
					>0.9999	23	ns
		F	A		4/5			16.8±0.3		33.0±8.5		11.4±2.9		2.3±0.6		2.8±0.7
			B		5/6	11	ns	17.8±1.6		28.8±9.0		10.3±2.8		2.1±0.5		2.7±0.8
					>0.9999
		M	A		5/6			16.2±0.6		42.8±9.9		12.3±2.5		2.9±0.6		3.5±0.8
			B		5/6	12	ns	18.0±0.8		29.2±7.8		10.8±2.3		2.2±0.6		2.7±0.8
					>0.9999	ns
mt	A				19/25 (76%)			18.6±0.9		24.8±4.1		9.2±1.3		1.9±0.3		2.4±0.4
	B				13/23 (57%)	48	ns	17.9±0.6		18.8±4.7		6.9±1.4		1.4±0.3		1.7±0.4
					0.2221
		F	A		10/13			18.5±1.4		24.2±5.8		9.2±1.9		1.9±0.4		2.4±0.5
			B		5/12	25	ns	18.8±0.7		8.4±3.8		4.4±1.8		0.7±0.3		0.9±0.4
					0.1107					OR-Un (0.0265)		OR-Un (0.0474)		OR-Un (0.0189)		OR-Un (0.02)
										KW-Un (0.0366)		KW-Un (0.0303)		KW-Un (0.0347)		KW-Un (0.0333)
										SA T/MW (0.0353; 0.0372)		SA MW (0.0248)		SA T/MW (0.0207; 0.0216)		SA T/MW (0.0206; 0.0238)
		M	A		9/12			18.7±1.4		25.3±6.0		9.3±1.9		1.9±0.4		2.4±0.5
			B		8/11	23	ns	17.3±0.8		30.2±7.7		9.6±2.1		2.2±0.5		2.6±0.6
					>0.9999	ns
